# Supplementary material for: An Automated Microfluidic Platform for In Vitro Raman Analysis of Living Cells
Source: Biosensors (Basel). 2025 Jul 16;15(7):459. doi: 10.3390/bios15070459 (PMC12293637; doi:10.3390/bios15070459)
Supplement: Supplementary file 1 [file biosensors-15-00459-s001.zip]

Archive with 3 entries (3 files):
- biosensors-3704532-supplementary/mini_incubatorFirmware.cpp
- biosensors-3704532-supplementary/Mini-Incubator_electronic_scheme.png
- biosensors-3704532-supplementary/supplementary_v3.pdf
