# Supplementary material for: An Automated Microfluidic Platform for In Vitro Raman Analysis of Living Cells
Source: Biosensors (Basel). 2025 Jul 16;15(7):459. doi: 10.3390/bios15070459 (PMC12293637; doi:10.3390/bios15070459)
Supplement: Supplementary file 1 [file biosensors-15-00459-s001.zip › biosensors-3704532-supplementary/mini_incubatorFirmware.cpp]

#include <Arduino.h>
#include "Nextion.h"
#include <PID_v2.h>

SoftwareSerial HMISerial(7, 8); //Nextion RX on 8; TX on 7.

PID_v2 myPID(Kp, Ki, Kd, PID::Direct);  // glass heater PID
PID_v2 myPIDc1(Kpc, Kic, Kdc, PID::Direct);  // heating cartridge 1 PID
PID_v2 myPIDc2(Kpc, Kic, Kdc, PID::Direct);  // heating cartridge 2 PID

float termocouple, termocouple2;
double Kpc = 200, Kic =0.08 , Kdc = 30; // test values for heating cartridges
double Kp = 550, Ki = 0.5, Kd = 70;  // values for glass heater

const int offsetTempCubotto1 = 0;	//"Cubotto" refers to 3D printer heating element
const int offsetTempCubotto2 = 0;
const int offsetTempVetro = 0;
const int offsetTempDHT = 0;
const int offsetHumidityDHT = 0;
double output, outputc1, outputc2 ;
    
#include "DHT.h"
#define DHTPIN 2 // digital pin we are connected to
#define Tw1_PIN A2 // thermocouple pin 1 right
#define Tw2_PIN A3 // thermocouple pin 2 left
#define AREF 3.32 // set to AREF, typically board voltage like 3.3 or 5.0
#define DHTTYPE DHT22 // DHT 22  (AM2302), AM2321

// Initialize DHT sensor.
DHT dht(DHTPIN, DHTTYPE);
boolean flagLed=0;
long int currentTime=0;
long int loopTime;
int stepPeriod = 5000;// delay in milliseconds between each data send to control software - do not set below 500
long int currentTimeLed=0;

  const int ledUV=20;
  const int vetroS=5;
  const int cartucciasx=10;	//"cartucciasx" refers to the MOSFET's pin which controls the left heating element
  const int cartucciadx=6;	//"cartucciadx" refers to the MOSFET's pin which controls the right heating element
  const int mos1=23;
  const int mos2=22;
  const int buzzer=9;
  
String readString;
  
#include <Wire.h>
#include "Adafruit_MPR121.h"
// You can have up to 4 on one i2c bus but one is enough for testing!
Adafruit_MPR121 cap = Adafruit_MPR121();


// ds18b20 temperature sensor
#include <OneWire.h>
#include <DallasTemperature.h>
#define ONE_WIRE_BUS 11 // Arduino pin connected to DQ pin
OneWire oneWire(ONE_WIRE_BUS); // Set up OneWire connection
DallasTemperature sensoreTempCover(&oneWire); // Sensor object declaration


// Declare your Nextion objects - Example (page id = 0, component id = 1, component name = "b0") 
NexText thum = NexText(0, 18, "thum"); 

NexProgressBar wlvl = NexProgressBar(0, 28, "wlvl");

NexText ttch = NexText(0, 24, "ttch"); 
NexText tc = NexText(0, 19, "tc"); 
NexButton tchUP = NexButton(0, 10, "tchUP");
NexButton tchDOWN = NexButton(0, 11, "tchDOWN");
float targetTcham=30; // target temperature of the chamber - dht22

NexText tw1 = NexText(0, 22, "tw1"); 
NexText tw2 = NexText(0, 23, "tw2");
NexText ttw = NexText(0, 25, "ttw"); 
NexButton twUP = NexButton(0, 12, "twUP");
NexButton twDOWN = NexButton(0, 13, "twDOWN");
float targetTwater=35; // target water temperature - average of 2 thermocouples

// water pump temperature control temporarily removed
NexText tp = NexText(0, 20, "tp"); 
NexText ttp = NexText(0, 26, "ttp"); 
NexButton tpUP = NexButton(0, 14, "tpUP");
NexButton tpDOWN = NexButton(0, 15, "tpDOWN");
float targetTpump=20; // target temperature of the pump 
//float tPump;

NexText tcov = NexText(0, 21, "tcov"); 
NexText ttcov = NexText(0, 27, "ttcov"); 
NexButton tcUP = NexButton(0, 16, "tcUP");
NexButton tcDOWN = NexButton(0, 17, "tcDOWN");
float targetTcover=30;  // target temperature of the heated glass (cover) - ds18b20
//float tCover;

int TimeSterilizzazione;	//sterilization timer

//NexText tTempF = NexText(1, 4, "tTempF");
//NexProgressBar jHumidity = NexProgressBar(1, 8, "jHumidity");

// Register a button object to the touch event list.  
NexTouch *nex_listen_list[] = {
  &tchUP,
  &tchDOWN,
  &twUP,
  &twDOWN,
  &tpUP,
  &tpDOWN,
  &tcUP,
  &tcDOWN,
  NULL
};

 // parameter reading
 float humidity; // humidity 
 float tempCov ; // cover temperature 
 float tWater1; // water temperature sensor 1
 float tWater2;
 float tWaterMedia; // average water temperature (average between thermocouples 1 and 2)
 float tChamber; // chamber temperature
 
/*
 * Button bOn component pop callback function. 
 * When the ON button is released, the LED turns on and the state text changes. 
 */

void tchUPPopCallback(void *ptr)
{
  targetTcham=targetTcham+0.5;
  // Update temperature 
 // Serial.println("tchUP");
  digitalWrite(buzzer,HIGH);
  delay(300);
  digitalWrite(buzzer,LOW);
  static char temperature[6];
  dtostrf(targetTcham, 6, 1, temperature);
  ttch.setText(temperature);
}
 
void tchDOWNPopCallback(void *ptr) {
  targetTcham=targetTcham-0.5;
  // Update temperature 
  // Serial.println("tchDOWN");
  static char temperature[6];
  dtostrf(targetTcham, 6, 1, temperature);
  ttch.setText(temperature);
}

void twUPPopCallback(void *ptr) {  // cubotti temperature + button
  targetTwater=targetTwater+0.5;
  // Update temperature 
 //  Serial.println("twUP");
  static char temperature[6];
  dtostrf(targetTwater, 6, 1, temperature);
  ttw.setText(temperature);
        myPIDc1.Start(
      tWater1,                 // alternative input to be commented
              outputc1,                      // current output
              targetTwater);                   // setpoint
        
      myPIDc2.Start(
      tWater2,                 // alternative input to be commented
              outputc2,                      // current output
              targetTwater);                   // setpoint       
}

void twDOWNPopCallback(void *ptr) {  // cubotti temperature - button
  targetTwater=targetTwater-0.5;
  // Update temperature 
  // Serial.println("twDOWN");
  static char temperature[6];
  dtostrf(targetTwater, 6, 1, temperature);
  ttw.setText(temperature);
        myPIDc1.Start(
      tWater1,                 // alternative input to be commented
              outputc1,                      // current output
              targetTwater);                   // setpoint
        
      myPIDc2.Start(
      tWater2,                 // alternative input to be commented
              outputc2,                      // current output
              targetTwater);                   // setpoint           
}

void tpUPPopCallback(void *ptr) { 
  targetTpump=targetTpump+0.5;
  // Update temperature 
 // Serial.println("tpUP");
  static char temperature[6];
  dtostrf(targetTpump, 6, 1, temperature);
  ttp.setText(temperature);
}

void tpDOWNPopCallback(void *ptr) { // pump button (disabled)
  targetTpump=targetTpump-0.5;
  // Update temperature 
  // Serial.println("tpDOWN");
  static char temperature[6];
  dtostrf(targetTpump, 6, 1, temperature);
  ttp.setText(temperature);
}

void tcUPPopCallback(void *ptr) { // + button glass cover
  // Serial.println("tcUP");
  targetTcover=targetTcover+0.5;
  // Update temperature 
  static char temperature[6];
  dtostrf(targetTcover, 6, 1, temperature);
  ttcov.setText(temperature);
      myPID.Start(
      tempCov,  // input
              output,                      // current output
              targetTcover);                   // setpoint
       
}

void tcDOWNPopCallback(void *ptr) {  // - button glass cover
 // Serial.println("tcDOWN");
  targetTcover=targetTcover-0.5;
  // Update temperature 
  static char temperature[6];
  dtostrf(targetTcover, 6, 1, temperature);
  ttcov.setText(temperature);
      myPID.Start(
      tempCov,  // input
              output,                      // current output
              targetTcover);                   // setpoint
       
}


void waterlevel(){
 // Serial.print("Acqua: "); 
  int lvl0=cap.filteredData(1);
  int lvl1=cap.filteredData(2);
  int lvl2=cap.filteredData(3);
 // Serial.print(lvl0 );  Serial.print("  -   "); 
  // Serial.print(lvl1 );  Serial.print("  -   ");     Serial.println(lvl2 );
 // Serial.print("Level water 1,2,3: "); Serial.print(lvl0); Serial.print(lvl1);Serial.println(lvl2);
  if (lvl2<10)  wlvl.setValue(100);
  else if (lvl1<10)  wlvl.setValue(66);
  else if (lvl0<35)  wlvl.setValue(33);
  else wlvl.setValue(0);
}

float get_voltage(int raw_adc){
  return raw_adc * (AREF / 1024);  
}
 
float get_temperature(float voltage){
  return ((voltage - 1.24) / 0.005); // 1.24 reference value read from amplifier board
}

/*
 * Button bUpdate component pop callback function. 
 * When the UPDATE button is released, the temperature and humidity readings are updated. 

void bUpdatePopCallback(void *ptr) {
  // Reading temperature or humidity takes about 250 milliseconds!
  // Sensor readings may also be up to 2 seconds 'old' (its a very slow sensor)
  float h = dht.readHumidity();
  // Read temperature as Celsius (the default)
  float t = dht.readTemperature();
  // Read temperature as Fahrenheit (isFahrenheit = true)
  float f = dht.readTemperature(true);

  // Check if any reads failed and exit early (to try again).
  if (isnan(h) || isnan(t) || isnan(f)) {
    return;
  }
  // Update temperature in Celsius
  static char temperatureCTemp[6];
  dtostrf(t, 6, 2, temperatureCTemp);
  tTempC.setText(temperatureCTemp);

  // Update humidity percentage text and progress bar
  char hTemp[10] = {0}; 
  utoa(int(h), hTemp, 10);
  tHumidity.setText(hTemp);
  jHumidity.setValue(int(h));

  // Update temperature in Fahrenheit
  static char temperatureFTemp[6];
  dtostrf(f, 6, 2, temperatureFTemp);
  tTempF.setText(temperatureFTemp);
}
 */

 
void displayTarget(){
  static char val[6];      
  dtostrf(targetTcham, 6, 1, val);
  ttch.setText(val);  
  dtostrf(targetTwater, 6, 1, val);
  ttw.setText(val); 
  dtostrf(targetTpump, 6, 1, val);
  ttp.setText(val);  
  dtostrf(targetTcover, 6, 1, val);
  ttcov.setText(val);   
} 

void sort(int a[], int size) {
    for(int i=0; i<(size-1); i++) {
        for(int o=0; o<(size-(i+1)); o++) {
                if(a[o] > a[o+1]) {
                    int t = a[o];
                    a[o] = a[o+1];
                    a[o+1] = t;
                }
        }
    }
}

void readTermocoppia(){
        int arr[10];
        int arr2[10];
        float sensorValue,sensorValue2;
      for (int i=0; i<10; i++) //reads values of thermocouple and performs a gaussian mean
      {
        //sensorValue = sensorValue + analogRead(A2);
        arr[i]= analogRead(Tw1_PIN);
        arr2[i]= analogRead(Tw2_PIN);
        delay(20);
      }
     sort(arr, 10);
      sort(arr2, 10);
     // printArray("sortArray:", arr);
     for (int i=3;i<7;i++){
      sensorValue=arr[i]+sensorValue;
       sensorValue2=arr2[i]+sensorValue2;
     }
     sensorValue=sensorValue/4;
     sensorValue2=sensorValue2/4;

  //float reading = analogRead(Tw1_PIN);
  float voltage = get_voltage(sensorValue);
  tWater1 = get_temperature(voltage)+offsetTempCubotto1;
 // Serial.print("Termocoppia1: "); Serial.println(tWater1); 
 // Serial.print("Temperature = ");  Serial.print(tWater1);  Serial.println(" C");
  static char temperatureCTempW1[10];
   static char temperatureCTempW2[10];
  dtostrf(tWater1, 6, 2, temperatureCTempW1);
  tw1.setText(temperatureCTempW1);
     //int reading2 = analogRead(Tw2_PIN);
   voltage = get_voltage(sensorValue2);
  tWater2 = get_temperature(voltage)+offsetTempCubotto2;
  dtostrf(tWater2, 6, 2, temperatureCTempW2);
    tw2.setText(temperatureCTempW2);
 // Serial.print("Termocoppia2: "); Serial.println(tWater2);
}

void readTempCov(){
  sensoreTempCover.requestTemperatures(); // ds18b20 sensor reading request
 
    // Serial.print("Humidity = ");  Serial.println(humidity);    Serial.print("Temperature dht22= ");  Serial.println(tChamber);

  tempCov = sensoreTempCover.getTempCByIndex(0)+offsetTempVetro;
 // Serial.print("DS18B20: "); Serial.println(tempCov);
  static char temperatureCTempCov[6];
  dtostrf(tempCov, 6, 2, temperatureCTempCov);
  tcov.setText(temperatureCTempCov);
}

 void readSensors()  // reads the dht22 sensor
 {
// Reading temperature or humidity takes about 250 milliseconds!
//  // Sensor readings may also be up to 2 seconds 'old' (its a very slow sensor)
   
  humidity = dht.readHumidity()+ offsetHumidityDHT;
  // Read temperature as Celsius (the default)
  tChamber = dht.readTemperature()+ offsetTempDHT;

  char hTemp[10] = {0}; 
  utoa(int(humidity), hTemp, 10);
  thum.setText(hTemp);
  
  // Read temperature as Fahrenheit (isFahrenheit = true)
  //float f = dht.readTemperature(true);
  // Check if any reads failed and exit early (to try again).
  // if (isnan(humidity) || isnan(tChamber) ) {    return;  }
  // Update temperature in Celsius
  
  char temperatureCTemp[10]= {0};
  //utoa(int(tChamber), temperatureCTemp, 10);
  dtostrf(tChamber, 6, 2, temperatureCTemp);
  tc.setText(temperatureCTemp);
  //Serial.print("Humidity: "); Serial.println(humidity);
  // Serial.print("Temperature dht: ");Serial.println(tChamber);
 }
 
void setup(void) {    
  dht.begin();
  sensoreTempCover.begin();          // Initialization of the ds18b20 sensor
  Serial.begin(38400);
  sensoreTempCover.requestTemperatures();
  float tem=sensoreTempCover.getTempCByIndex(0);
  pinMode(ledUV, OUTPUT);  
   pinMode(vetroS, OUTPUT); 
    pinMode(cartucciasx, OUTPUT);  
    pinMode(cartucciadx, OUTPUT); 
    pinMode(buzzer, OUTPUT);
    pinMode(mos1, OUTPUT); 
    pinMode(mos2, OUTPUT); 
    readTermocoppia();
   myPID.Start(
      tem,  // input
     // termocouple,                 // alternative input to be commented
              0,                      // current output
              35);                   // setpoint
              
               myPIDc1.Start(
      //tem,  // input
      tWater1,                 // alternative input to be commented
              0,                      // current output
              targetTwater);                   // setpoint
              
      myPIDc2.Start(
      tWater2,                 // alternative input to be commented
              0,                      // current output
              targetTwater);                   // setpoint
          
  // You might need to change NexConfig.h file in your ITEADLIB_Arduino_Nextion folder
  // Set the baudrate which is for debug and communicate with Nextion screen
  nexInit();
  
  // Register the pop event callback function of the components
  tchUP.attachPop(tchUPPopCallback, &tchUP);
  tchDOWN.attachPop(tchDOWNPopCallback, &tchDOWN);
  twUP.attachPop(twUPPopCallback, &twUP);
  twDOWN.attachPop(twDOWNPopCallback, &twDOWN);
  tpUP.attachPop(tpUPPopCallback, &tpUP);
  tpDOWN.attachPop(tpDOWNPopCallback, &tpDOWN);
  tcUP.attachPop(tcUPPopCallback, &tcUP);
  tcDOWN.attachPop(tcDOWNPopCallback, &tcDOWN);
    
  displayTarget(); // display target parameters
 //Serial.println("Adafruit MPR121 Capacitive Touch sensor test"); 
  
  // Default address is 0x5A, if tied to 3.3V its 0x5B
  // If tied to SDA its 0x5C and if SCL then 0x5D
  if (!cap.begin(0x5A)) 
  {
    Serial.println("MPR121 not found, check wiring?");
    //while (1);
  }
 // Serial.println("MPR121 found!");
   digitalWrite(buzzer,HIGH);
   delay(500);
    digitalWrite(buzzer,LOW);
}

void loop(void) {   

 while (Serial.available()){
    //delay(50);
    char c = Serial.read(); // reads a single character from serial 
    String a=String(c);
   // Serial.print("dato inviato: ");
   // Serial.println(c);
    if (a=="H"){
       digitalWrite(ledUV, HIGH);}
    if(a=="L"){
      digitalWrite(ledUV, LOW);}
    else{
    readString += c; // concatenate bytes into readString
   }
  }
  if (readString.length()>0){
    if (readString.substring(0, 1)=="t"){
      if (readString.substring(1, 2)=="c"){
        String value=readString.substring(2, 5); // read from the third to the sixth character
        targetTcham=(value.toFloat())/10; // convert from String to Float
     }
     
    if (readString.substring(5, 6)=="t"){
      if (readString.substring(6, 7)=="w"){
        String value=readString.substring(7, 11); // read from the third to the sixth character
        targetTwater=(value.toFloat())/10; // convert from String to Float
         myPIDc1.Start(
      tWater1,                 // input
              outputc1,                      // current output
              targetTwater);                   // setpoint
        }
      myPIDc2.Start(
      tWater2,                 //  input
              outputc2,                      // current output
              targetTwater);                   // setpoint
        }


        
     }
    if (readString.substring(10, 11)=="t"){
      if (readString.substring(11, 12)=="v"){
        String value=readString.substring(12, 15); // read from the third to the sixth character
        targetTcover=(value.toFloat())/10; // convert from String to Float

         myPID.Start(
      tempCov,  // input
              output,                      // current output
              targetTcover);                   // setpoint
       
       
        }
     }
    if (readString.substring(0, 1)=="t"){
      if (readString.substring(1, 2)=="i"){
        String value=readString.substring(2); // read from the third to the last character
        TimeSterilizzazione=(value.toInt()); // convert from String to Float
        flagLed=1;
    
        digitalWrite(ledUV, HIGH); 
        currentTimeLed = millis();

        
       }
     }
    readString="";
    displayTarget(); // display the set target values on screen
    }
    
  if (flagLed==1 && currentTimeLed/1000 < TimeSterilizzazione) 
  {
    flagLed=0;
    digitalWrite(ledUV, LOW);
  }
  /*
   * When a pop or push event occured every time,
   * the corresponding component[right page id and component id] in touch event list will be asked.
   */
  nexLoop(nex_listen_list);
  readSensors();  // reads the dht22 sensor
  readTermocoppia();
  readTempCov();
  waterlevel();
  //Serial.print("baseline 1: ");   Serial.println(cap.baselineData(1));

  output = myPID.Run(tempCov);  // glass heater PID
  outputc1 = myPIDc1.Run(tWater1); // PID for heating cartridge 1
  outputc2 = myPIDc2.Run(tWater2); // PID for heating cartridge 2
  if (outputc1>150) outputc1=150;  // to reduce current absorption by heating blocks
  if (outputc2>150) outputc2=150;   // to reduce current absorption by heating blocks
  analogWrite(vetroS, output);
  analogWrite(cartucciadx, outputc1); 
  analogWrite(cartucciasx, outputc2);

  currentTime = millis();
  if (currentTime >= loopTime + stepPeriod)
  {
    inviadati();
    loopTime = currentTime;
  }

  
}

void inviadati(){
  tWaterMedia=(tWater1+tWater2)/2 ;
  Serial.print(tChamber);
  Serial.print(",");
  Serial.print(float(tWaterMedia));
  Serial.print(",");
  Serial.print(tempCov);
  Serial.print(",");
  Serial.print(humidity);
  Serial.println();
}

  
              

              
